# Supplementary material for: Anti-Alopecia Activity of Alkaloids Group from Noni Fruit against Dihydrotestosterone-Induced Male Rabbits and Its Molecular Mechanism: In Vivo and In Silico Studies
Source: Pharmaceuticals (Basel). 2022 Dec 14;15(12):1557. doi: 10.3390/ph15121557 (PMC9784383; doi:10.3390/ph15121557)
Supplement: Supplementary file 1 [file pharmaceuticals-15-01557-s001.zip]

Archive with 1 entries (1 files):
- pharmaceuticals-2070965-supplementary.pdf
